# Supplementary material for: Association between DASH diet and metabolic syndrome in US adults: a cross-sectional study
Source: Front Public Health. 2025 Jun 24;13:1524399. doi: 10.3389/fpubh.2025.1524399 (PMC12235914; doi:10.3389/fpubh.2025.1524399)
Supplement: Supplementary file 1 [file Table_1.xlsx]

## Sheet: Data Sheet 1
	CI	p
Sex-Female	0.859(0.788-0.936)	0.0005
Race-Black	0.694(0.618-0.778)	<0.0001
Race-Hispanic	0.961(0.867-1.065)	0.4516
RaceOther	0.682(0.563-0.825)	0.0001
Family.PIR-low income	1.08(0.98-1.19)	0.1194
Family.PIR-high income	0.842(0.75-0.944)	0.0032
Education.level-High School Grad/GED or Equivalent	1.189(1.072-1.32)	0.0011
Education.level-9-11th Grade	1.314(1.163-1.483)	<0.0001
Education.level-Less Than 9th Grade	1.551(1.344-1.79)	<0.0001
Physical activity-active	0.548(0.496-0.605)	<0.0001
Smoke status-Ever	1.415(1.277-1.567)	<0.0001
Smoke status-Current	1.035(0.929-1.154)	0.5286
Age	4.716(4.224-5.27)	<0.0001
DASH_categorical variables	1.028(1.026-1.031)	<0.0001
Diabetes-Yes	0.987(0.972-1.002)	0.085
DASH_continuous variable	0.977(0.948-1.007)	0.1339
