# Supplementary material for: Association between DASH diet and metabolic syndrome in US adults: a cross-sectional study
Source: Front Public Health. 2025 Jun 24;13:1524399. doi: 10.3389/fpubh.2025.1524399 (PMC12235914; doi:10.3389/fpubh.2025.1524399)
Supplement: Supplementary file 2 [file Table_2.xlsx]

## Sheet: Sheet1
	DASH
	Estimate(95%CI)	P
Waist circumference	-0.61 (-0.73 to -0.49)	<0.001
HDL	0.42 (0.30 to 0.53)	<0.001
TG	-0.48 (-1.39 to 0.42)	0.295
glucose	-0.24 (-0.46 to -0.01)	0.038
SBP	-0.14 (-0.26 to -0.01)	0.014
DBP	-0.08 (-0.17 to 0.01)	0.073
